# Supplementary material for: Development of Graphene Oxide-Based Anticancer Drug Combination Functionalized with Folic Acid as Nanocarrier for Targeted Delivery of Methotrexate
Source: Pharmaceutics. 2024 Jun 20;16(6):837. doi: 10.3390/pharmaceutics16060837 (PMC11207743; doi:10.3390/pharmaceutics16060837)
Supplement: Supplementary file 1 [file pharmaceutics-16-00837-s001.zip]

Archive with 1 entries (1 files):
- pharmaceutics-3039625-supplementary.pdf
